# Supplementary material for: Enhanced Mechanical Stability of Water-Based Peel-Off Nail Polish Through Riboflavin Phosphate-Mediated Visible Light Photocrosslinking
Source: Polymers (Basel). 2025 Mar 14;17(6):766. doi: 10.3390/polym17060766 (PMC11946657; doi:10.3390/polym17060766)
Supplement: Supplementary file 1 [file polymers-17-00766-s001.zip]

Archive with 1 entries (1 files):
- polymers-3498576-supplementary.pdf
